# Supplementary material for: Optimizing Fishery Survey Design in Guangdong’s Restricted Coastal Waters
Source: Animals (Basel). 2025 Nov 13;15(22):3283. doi: 10.3390/ani15223283 (PMC12649134; doi:10.3390/ani15223283)
Supplement: Supplementary file 1 [file animals-15-03283-s001.zip]

Archive with 1 entries (1 files):
- animals-3960571-supplementary.pdf
